# Supplementary material for: Strong Stackelberg reasoning in symmetric games: An experimental replication and extension
Source: PeerJ. 2014 Feb 25;2:e263. doi: 10.7717/peerj.263 (PMC3961161; doi:10.7717/peerj.263)
Supplement: Supplemental Information 1 [file peerj-02-263-s001.xlsx]

## Sheet: Sheet1
Game1	Game2	Game3	Game4	Game5	Game6	Game7	Game8	Game9	Game10	Age	Sex
A	C	B	C	A	A	B	A	B	B	18	F
A	B	A	B	A	A	C	B	B	C	18	F
A	A	A	A	A	A	A	A	A	A	18	M
A	B	A	A	A	A	B	A	C	C	19	M
A	B	A	C	A	C	B	A	B	B	26	M
A	A	A	A	A	A	B	A	A	B	18	F
A	B	A	B	A	A	B	B	A	B	23	M
A	B	A	B	A	A	B	A	A	B	20	F
A	B	A	A	A	A	C	A	B	C	19	M
A	C	A	C	A	A	C	A	B	B	20	F
A	A	A	A	A	A	B	B	B	B	19	F
A	C	A	C	A	A	C	A	B	B	21	M
A	A	A	A	A	A	B	B	A	A	20	M
A	B	A	C	A	A	B	A	A	B	21	M
B	A	A	B	A	C	B	A	B	B	22	F
A	B	A	A	A	C	C	A	B	C	20	F
A	B	A	C	B	A	C	A	B	B	20	F
A	B	A	B	A	A	C	B	B	B	19	F
A	B	A	A	B	C	C	A	B	B	20	F
A	C	B	A	A	B	C	B	B	B	26	F
A	B	A	C	A	A	C	A	A	A	47	F
A	B	A	C	A	A	C	A	B	B	18	F
A	C	C	C	A	A	C	A	B	B	21	M
A	B	A	B	A	A	B	A	A	C	19	F
A	A	A	C	B	B	B	B	B	B	19	F
A	B	A	C	A	A	B	A	A	C	18	F
A	B	A	B	A	A	C	A	A	C	18	F
A	C	C	C	A	A	C	A	B	B	18	M
B	B	A	B	A	A	C	A	A	B	19	F
A	B	A	C	A	A	B	A	A	B	19	F
A	C	A	B	A	A	C	A	A	B	19	F
B	B	A	B	B	A	B	A	A	B	19	F
A	C	A	A	A	A	B	A	A	A	19	F
A	B	A	B	A	A	B	A	A	B	23	F
A	A	A	C	B	A	B	A	B	B	19	F
A	B	A	A	A	A	C	A	B	B	18	F
A	B	A	A	A	A	C	B	A	B	18	F
B	B	B	C	B	C	B	A	B	B	19	F
A	B	A	C	A	A	B	A	A	B	20	F
A	C	A	C	A	C	C	B	B	B	31	F
A	A	A	B	A	A	B	A	A	B	29	M
B	B	A	C	A	C	C	A	B	B	47	M
A	A	A	B	B	C	C	A	A	B	18	M
A	A	A	A	B	A	B	A	A	B	19	M
A	B	A	B	A	A	C	A	A	A	19	F
A	A	A	C	C	C	B	A	B	C	25	F
A	B	A	C	A	A	C	A	B	B	27	F
A	B	B	C	B	A	B	B	B	B	18	F
A	A	B	A	B	C	C	A	B	C	19	F
A	B	A	C	A	C	C	A	A	C	19	F
B	B	B	C	B	A	B	B	A	B	18	F
A	B	A	B	B	A	B	A	A	B	18	F
A	C	A	B	A	A	C	A	B	B	30	M
A	A	A	A	A	A	B	A	B	C	41	F
B	A	B	C	B	C	C	A	A	C	18	F
A	A	A	A	A	A	B	A	A	B	19	F
A	B	A	B	A	A	C	B	A	A	19	F
A	A	A	B	A	A	B	A	A	C	21	M
A	C	A	C	A	A	B	B	B	A	18	F
A	C	A	C	A	A	C	B	B	A	25	M
A	A	B	A	B	C	C	A	B	C	18	M
A	B	A	C	A	A	C	A	B	A	18	M
A	C	A	C	A	A	C	A	B	B	21	M
A	A	A	A	A	A	A	B	B	B	18	F
A	A	A	A	A	A	A	A	A	A	19	F
A	C	A	A	A	A	B	A	A	C	18	F
A	C	A	B	A	A	B	B	B	C	41	F
A	B	A	B	A	A	B	A	A	B	26	M
A	B	A	B	A	A	B	A	B	B	37	F
B	B	A	B	B	A	C	A	A	B	18	F
A	A	A	A	A	A	C	B	B	A	37	F
A	B	A	B	A	A	B	A	A	B	20	M
