# Supplementary material for: Strong Stackelberg reasoning in symmetric games: An experimental replication and extension
Source: PeerJ. 2014 Feb 25;2:e263. doi: 10.7717/peerj.263 (PMC3961161; doi:10.7717/peerj.263)
Supplement: Supplemental Information 2 [file peerj-02-263-s002.xlsx]

## Sheet: Sheet1
DateSubmitted	Age	Gender (1=M)	condition	condition2	Order	Game11	Game11Text	Game1	Game1Text	Game8	Game8Text	Game9	Game9Text	Game2	Game2Text	Game10	Game10Text	Game3	Game3Text	Game6	Game6Text	Game13	Game13Text	Game14	Game14Text	Game7	Game7Text	Game4	Game4Text	Game5	Game5Text	Game12	Game12Text
2011-11-25 09:31:40	20	2	1a	Root position	11,1,8,9,2,10,3,6,13,14,7,4,5,12	C	MOST LIKELY THAT RED WILL CHOOSE IT	A	HIGHEST AMOUNT THAY BOTH CAN GET	B	RES WILL ASSUME THIS IS MY CHOICE AND WOUL PREFER TO GET 4 THAN NOTHING	A	NOT LIKELY TO GET 0	A	RED WONT WANT TO GIVE LOW AMOUNTS OR RECIVE LOW AMOUNTS SO MOST LIKEOLY TO CHOOSE RED A	A	RED IS LIKELY TO PLAY IT SAFE WITH A OR GO FOR THE HIGHER AMOUNT IN B	A	SAFEST OPTION, RED MOST LIKELY TO CHOOSE A AS THE OPTIONS GIVE THEM VERY LITTLE	A	HIGHEST AMOUNT FOR BOTH	A	RED MOST LIKELY TO PICK THE SAFE OPTION OR ONE THAT GIVES THE 4, 5 WOULD BE TOO MUCH OF A RISK FOR THEM	A	BEST CHANCES FOR BOTH	A	MOST LIKELY CHOICE FOR RED AS THE OTHERS ARE NOT LIKELY TO PAY OFF	A	SAFEST	A	HIGHEST AMOUNT BOTH CAN GET TOGETHER	A	SAFE
2011-11-25 09:24:28	18	2	1a	Root position	11,1,8,9,2,10,3,6,13,14,7,4,5,12	B	The probability of both of earning a point is higher for B	A	Fair distribution of the scores for A and B	B	Good distribution of scores	A	More points for the blue decision maker	A	Even scoring again	A	More points for the red decision maker which they might be more likely to pick	A	Highest scores possible	A	Fair	C	More points	A	More of a chance of gaining some points	A	Even and fair for both	B	More points for me	A	Even number of scores	A	Even
2011-11-25 09:23:02	19	2	1a	Root position	11,1,8,9,2,10,3,6,13,14,7,4,5,12	A	3	B	5	C	4	B	5	B	4	A	5	B	2	B	2 OR 4	C	Red decision maker will get 5	A	red decision maker to choose b	A	red decision maker to choose a	C	red decision maker to choose b	A	red decision maker to choose a	C	red decision maker to choose a
2011-11-25 09:18:43	19	2	1a	Root position	11,1,8,9,2,10,3,6,13,14,7,4,5,12	A	EQUAL AMOUNT	A	LARGEST EQUAL AMOUNT	A	LARGEST EQUAL AMOUNT	A	LARGEST EQUAL AMOUNT	A	LARGEST EQUAL AMOUNT	A	LARGEST EQUAL AMOUNT	A	LARGEST EQUAL AMOUNT	A	LARGEST EQUAL AMOUNT	A	LARGEST EQUAL AMOUNT	A	LARGEST EQUAL AMOUNT	A	LARGEST EQUAL AMOUNT	A	LARGEST EQUAL AMOUNT	A	LARGEST EQUAL AMOUNT	A	LARGEST EQUAL AMOUNT
2011-11-25 09:23:02	20	2	1a	Root position	11,1,8,9,2,10,3,6,13,14,7,4,5,12	B	fair return	A	both get same amount	C	gain similar high value	A	good chance of gaining	A	can gain similar amounts	B	best chance of gain	A	very likely to select same option	A	both get same amount	A	most amount to gain	B	can both get something	B	most amount to gain	C	will definitely get something	C	most amount can be gained	C	most amount can be gained
2011-11-25 09:24:28	19	2	1a	Root position	11,1,8,9,2,10,3,6,13,14,7,4,5,12	A	Highest amount where the point are equal	A	Highest number of points where points are equal	A	Highest equal amount	A	Get either 3,5 or 0	A	3,4 or 0	B	5,2, or 0	A	Highest number of points if red chooses A	B	i win either 2, 4 or zero	A	Win either 5, 3 or 0	A	Either 5, 3 or 0	B	Win either 5, 2 or 0	C	Red more likely to choose c	C	Red more likely to choose B	C	Red more likely to choose A
2011-12-02 06:30:14	23	2	1a	Root position	11,1,8,9,2,10,3,6,13,14,7,4,5,12	A	I hope Red choose A and both of us get 3	A	I choose A then whatever Red choose A or B I will get marks	B	If I choose B I have two chances to get marks	A	If I choose A and both Red and I are have more chances to get marks.It good for both of us	A	If I choose A I will have more than 50% chance to get marks	A	I think the choice of ""C"" may be rarely choosed and If I choose A will be good for both of Red and I	A	the chance for us to get marks are eaqul and If I choose A both of us will get 3 so it worth to choose A	B	I choose B then I will have two chance to get marks	B	I think choose B will be fair for us	B	I choose B because I think it will be fair	A	I choose A then I have more than 50% chance to get higher marks than Red	C	I choose A because no matter which one Red will choose I will get marks	C	It seems good for me to choose C that I will have two chances to get marks than Red	9	#NULL!
2011-12-02 06:40:19	22	2	1a	Root position	11,1,8,9,2,10,3,6,13,14,7,4,5,12	B	It provides us with more chance to get more points.	B	Alothough A provies a chance to score 6, there's also a possibility of 1 score. While B offers us a score no less than 4 no matter what we choose.	B	The highest score is 9. We can get it from B and C, and they also offer less chance to win a score of 0. Moreover, B provides a chance to win 4 score while C provides 2.	A	C provides least points, so it should be excluded. A and B both provides a chance to win 0 score and 9 score, while the left chance in A offers high score in B.	A	A, B and C all have a chance to get the least points of 1, while the most points of C are least. It's only 2, so I exclude C. Both A and B provides us with chances to win 1 and 4, but if I choose A there's a possibility to win 6.	A	They all have the same lowest score, but A and B provide more chances to win higher score. Between A and B, A is higher.	A	Chance to win 0 is 66.7% in all the options, but A provides an opportunity to win higher score.	B	Although A provides the highest score, but in 66.7% chances, we may get a score less than 2. B provides more chance to win 4, while C provides more chance to win 2.	A	B provides more chances to win 0, A provides more chances to win higher score.	A	A and B both provide a high score of 9, while there's 66.7% chance to win a score over 5 in A. But B's in 0%.	B	B provides 100% chance to win a score no less than 4.	B	B provides the highest score, and the lowest chance to win low score.	B	B provides 100% chance to win a score over 3.	A	A provides the highest score of 9, and more chance to win higher score.
2011-12-02 06:15:50	35	2	1a	Root position	11,1,8,9,2,10,3,6,13,14,7,4,5,12	A	we would both get most and the same	A	we would get the same, it is fair then	A	we get the same	A	we can get the same	A	we can get the same	A	we can get the same	A	we can get the same	A	we can get the same	A	we can get the same	A	we can get the same	A	we can get the same	A	we can get the same	A	we can get the same	A	we can get the same
2011-12-02 06:28:48	18	2	1a	Root position	11,1,8,9,2,10,3,6,13,14,7,4,5,12	B	It is in the middle, the other person will hopefully be drawn to the center letter	A	We are both getting 3, most likely option for the other person	A	Most likely the other person will be drawn to the left column than right rather than picking B all the time	A	Most likely chance for points	B	Ill come out with a safe number of points considering the choices i think the other person has already made	A	even though theres a possibility the other person might get one point more than me, i will still gain more points than if i were to choose another letter	A	Cant lose out really, its a one in three chance of getting it right so i might aswell go for the letter which gets me more points	B	Am less likely to lose out alot of points	A	If i choose A in this grid and the previous, there is more of a chance of the other person hitting A and me getting more points	A	Even though im giving the other person potential points, i still gain from it.	A	Red getting one point if they choose c is better than if i chose b and they chose a and red gets 4 points	A	Safest option	C	Theres not a possibility of me losing out to red	C	Wont lose out to red
2011-12-02 06:24:28	20	2	1a	Root position	11,1,8,9,2,10,3,6,13,14,7,4,5,12	B	its a win for all	A	better odds	B	better odds	A	better payoff	A	better chance	B	i get more	A	fair deal	B	better odds	A	better odds	B	fair	C	2 in 3 wins	C	3 win chances	C	2 in 3 wins	C	better odds
2011-12-02 06:36:00	18	2	1a	Root position	11,1,8,9,2,10,3,6,13,14,7,4,5,12	B	it seems like the right answer to me	C	think it's the right answer	B	As my answers match those on choice B	C	correct answer	C	i feel it's the right answer	A	correct answer	C	felt like the right choice	A	having looked at all the options i feel this is the right one	C	felt it was the correct choice	B	My answer matched option B	C	correct answer	A	felt like the right option to me	C	to me option C is correct	B	Option B matched my understanding
2011-12-02 06:30:14	29	2	1a	Root position	11,1,8,9,2,10,3,6,13,14,7,4,5,12	A	WIN-WIN SITUATION	A	SAME AS PREVIOUS QUESTION	B	SPLIT THE RISK	A	win-win or both 0	A	doesn't matter what Red decision maker choose, I am cool	B	sounds like a good situation	A	we have equal chance, so let's get the higher points together	B	safer choice	A	best choice	C	best option for me	A	best option for me	B	assume if I were Red decision maker	C	dont lose badly	C	best option
2011-12-02 06:36:00	23	2	1a	Root position	11,1,8,9,2,10,3,6,13,14,7,4,5,12	B	It seems more fair than A and C	A	I can get more credits than the other one.	C	it's more objective	A	B and C are less competitiveness than A	A	The blue can be more competitive	A	it's a win-win	A	more scores can get.	B	have more compare than A and C	A	more logical	C	good for blue one	A	good for Blue one	A	blue one can get fair marks	B	it seems more logical	A	i'm thinking on the role of red.
2011-12-02 06:33:07	24	2	1a	Root position	11,1,8,9,2,10,3,6,13,14,7,4,5,12	B	B is temptating	C	it is safe to get a high score	A	the red maybe choose A, then we two can get 3 each other	B	I guess red is willing to get 5	A	it is my turn to get 4	B	I guess red will choose A or B	A	A is good	C	C IS GOOD TO ME	C	it is good to we two sides	C	we two are rivals	A	no reason	A	it is a way of safety	A	we are equal	C	I need harvest in the last
2011-12-02 06:37:26	22	2	1a	Root position	11,1,8,9,2,10,3,6,13,14,7,4,5,12	B	from the chart,B&C or C&B is the best choice for us(4or5 point).But B&B is 2 point and C&C is 1.since I can't know which one he/she will choose,I choose B for safe.Thus I have the points and got the chance to get more.	A	when I choose the maximum,the counter part will get nothing,so does he/she.So I choose A for safe.	B	get a chance to get more	B	get some and have a chance to get more	A	counter part will know both of us will get some,so i guess he/she will choose this one too	B	for safe and have a chance to get more	A	no doubt we will choose the same one,the rest of choices are less than this.	A	we will both get some,so we will choose this for even,i thought	A	not sure which one the counterpart will choose,so choose a safe one	A	for safe	A	for safe	A	for safe	A	for safe	C	give it a shot
2011-12-02 08:18:14	18	1	1a	Root position	11,1,8,9,2,10,3,6,13,14,7,4,5,12	C	if they choose B i will get Â£4	A	it is the most money we can both get at once	B	if they choose C then i will get 4, they are more likely to try for the 5 and 4 than the 4 and 5	B	i will get 4 if they press a which they might to get 5	A	there is more likelihood of getting more points than the other 2 options	A	there is a higher chance of getting points	B	a is always the most obvious	A	it is the way we will both get a decent amount of points	A	they might press c so that i will get 5	C	they can get most by pressing a so if i press c then i have a chance of getting 5	A	fair share of the points	C	i will definitely get some points	B	we both have 2/3 chance of getting some points	A	we both have a 2/3 chance of getting points, and more points than if one of us picks C
2011-12-02 08:39:50	24	2	1a	Root position	11,1,8,9,2,10,3,6,13,14,7,4,5,12	B	because B alway got number, and the number is bigger than A and B.	A	Because A A got 3,3. it is bigger than B B and CC.	A	Because A is smaller than B and C, and the blueA and redA have same number.	A	Because A got the number is alway bigger than B and C,	C	Because C just have two numbers, such as 0 and 1.	C	Because C got only two numbers, namely is 0 and 1.	A	Because in the same raw number,such as 0, 3; 0,2; 0,1, the A number is biggest.	B	Because B got number is 0, 2, 4. it is even.	C	Because C got four different numbers.	A	Because A have two same cardinal number, namely is 3 and 5.	C	Because C just got only even number.	B	Because B got three same number is 2.	B	Because B have same number in middle of row.	B	Because I like this row number.
2011-12-02 08:16:48	21	2	1a	Root position	11,1,8,9,2,10,3,6,13,14,7,4,5,12	A	seems best choice	A	Best choice	B	Red will choose C	B	Red will choose A	A	Hope Red will choose A	A	Red will choose 5	A	Both get highest scores	A	Fair	C	Red will choose A so we both get high scores	A	Fair	A	Hope they are fair	A	Hope they are fair	A	Hope they are fair	A	They will choose A or C
2011-12-02 08:31:12	23	1	1a	Root position	11,1,8,9,2,10,3,6,13,14,7,4,5,12	B	I will have higher payoffs compared with choosing a or c	A	maybe the Red will choose A and we can maximize payoffs at equilibrium (A,A)	B	Red can maximize his pay off by choosing C	A	Red will maximize his payoff by choosing A or B thus I can get higher payoff if choosing A	A	maybe both Red and Blue can get good payoff at (A,A) equilibrium	B	choose B to maximize my payoff	A	maybe both decision makers try to maximize payoffs by choosing A	B	I try to maximize my payoff	C	maybe Red choose A to maximize his payoff	B	maybe I can get payoff at 2 because Red may maximize his payoff	B	I'm trying to maiximize my payoffs	C	choose C to guarantee to receive payoff nomatter what Red chooses	C	maximize my payoffs	A	maybe I will get high payoff if Red choose to maximize his payoff
2011-12-02 08:36:57	29	2	1a	Root position	11,1,8,9,2,10,3,6,13,14,7,4,5,12	B	higher chance of getting more grids	A	more score for me, and if red chooses A as well we will both win	C	higher score for me id red chooses eigher B or C	A	with B and C choices, I either loose or become equal to red. so, I choose A which is the only option for having a chance of wining.	A	a better wining score for A	B	by choosing B, I either win or become equal to red	A	the highest win-win score for both me and red	B	I win more socores or I become equal to red	A	if red chooses C, I will have a higher wining mark. if red chooses A or B, we are equal any way, however, if red chooses A as well we both get 3 scores which is the highest eaual score	C	I wither have higher score or equal score as red. no loosing	A	if I loose by choosing raw A, C only wins 1 score.	A	if I win, i have 5 extra marks.	C	no loosing chance over red, high wining mark if red choose B	C	By choosing C, I either win or become equal to red. no chance of loosing.
2011-12-02 08:15:21	21	2	1a	Root position	11,1,8,9,2,10,3,6,13,14,7,4,5,12	B	no reason just random choice	C	random	C	random	A	random	A	random	B	random	A	random	A	random	C	random	A	random	B	random	A	random	A	random	A	random
2011-12-02 08:22:33	24	2	1a	Root position	11,1,8,9,2,10,3,6,13,14,7,4,5,12	B	I think it's likely Red will choose C	A	This way works well for both of us	C	More chance of me getting something!	A	Again, more chance of me getting something	A	Again, more chance of me getting something	A	More chance of me and Red getting something	A	I'm unlikely to get anything, so might as well go for the highest amount possible	A	We're more likely to compromise this way	C	Getting more tactical now - I think Red will be wanting to risk giving me 5 to get 4 (as I'm thinking)	A	This way guarantees Red will get something, but the chances of me getting something too are reasonable	B	I think Red's likely to think the same as me here	A	Don't want to guarantee Red getting anything (becoming more confident now)	C	Very unlikely to get nothing with this option	C	I think, based on Red's options, Red is likely to choose A
2011-12-02 08:26:52	21	2	1a	Root position	11,1,8,9,2,10,3,6,13,14,7,4,5,12	C	It would be the best for the red decision maker to choose column b	A	We would both (for sure) get 3 points	C	We both get maximised points	A	maximised points for me	A	Safe choice	B	red decision maker will either choose A which will give me 5 points or B which will give us both 2 points	A	Safe choice, we will most certainly both choose A	A	We will not choose a square where the other will get 0	A	A is best for both	B	-	A	-	A	-	A	-	A	-
2011-12-02 08:29:45	24	2	1a	Root position	11,1,8,9,2,10,3,6,13,14,7,4,5,12	C	high possible for both	B	points for both	B	high for both	A	highest probability for points	A	highest possible points	A	Rather get a 3 or 4 than a 2	A	mutual benefit, if both choose A	A	Possibility of 3 points, and I do not think C has been a good option so far	A	seems like best possibility for points	A	mutual benefit	A	I still do not think C is a good option, but not sure	A	possibility for higher points for me	B	I don't think red will choose C	C	I have not chosen C many times
2011-12-02 08:24:00	31	2	1a	Root position	11,1,8,9,2,10,3,6,13,14,7,4,5,12	B	best chance of higher points and a slight advantage for myself	A	Highest score while retaining closest values for fairness	B	Almost identical to grid 1 but should even up the score	A	Chance of fairness matched with highest points possibility,	A	Although not as big a gap, still hoping Red would choose A also	A	Don't mind giving red a point advantage (B) or getting 3 each (A)	A	Maximising points - surely everyone should go for A!	A	Again i would expect that for fairness while maximising both would lean towards A	A	A gives chance of fair split and another point for Red	A	Chance of fair split or a point more for Red	A	Back to A purely because the differences in anything other than A,A are too high	A	Tough one but I'd like to hope they would go for A also again	A	As before the 3,3 option seems most attractive for fairness	A	A would surely seem more attractive to Red in this one
2011-12-02 08:32:38	31	1	1a	Root position	11,1,8,9,2,10,3,6,13,14,7,4,5,12	B	Chance of getting maximum score 2/3 chance of getting something	A	think other person will choose A as well	B	2/3 chance of gaining points plus likely to get 4	B	Believe other person will choose A	A	Other person unlikely to pick C	B	unlikley to pick C	A	Likely to pick A	B	likely to pick B	A	Likely to get at least 3 points maybe 5,	C	Red may well pick A meaning I would get 5	A	Red most likely to pick A	A	Red may choose A or B unlikely to be C	B	Safe choice should gurantee at least 2 points	C	risky but I think Red will choose A
2011-12-02 08:28:19	22	2	1a	Root position	11,1,8,9,2,10,3,6,13,14,7,4,5,12	B	both of us have a higher retuan than the other choices	A	there is high possibility for me to get a return	C	both of us will have a high return otherwise neither of us will have a return	A	the red person may choose B for highest return so I choose A	A	both of us will have a riskless return	B	a good return for both	A	highest utility for both of us	A	for both of us to get a medium return	A	for the consideration of risk and return	A	for the consideration of highest utility	A	there is a higher return compared to the others	C	no risk that i will get my return	C	i will get a return of little risk	A	the sum of our payoffs is highest
2011-12-02 08:35:31	23	2	1a	Root position	11,1,8,9,2,10,3,6,13,14,7,4,5,12	A	this is the safest way to get scores for both of us	A	still this is the best for both of us	C	little difference between the scores	A	for A, there is more chance to get scores	A	he is most probably to choose A because the other get few scores	B	choose A is my first idea, what if the other person think the same as me, then i should choose B to get more score	A	the best for both of us	B	the bset choice for the other person is B, so to ensure my profit, i should choose B	A	A or C is better than B, but A can get higher scores	C	it seems that A can get more socres, so i should choose A to get much more	A	it is quite possible for the other person to choose A, considering this A is the best for me	A	the same reason as last one	C	it is possible for the other person to choose to B, then i shall choose C to get more scores	A	it is the best for both of us
2011-12-02 08:21:07	19	2	1a	Root position	11,1,8,9,2,10,3,6,13,14,7,4,5,12	B	two out of three are most profitable choices	A	two out of three most profitable choices for me	B	two out of three most profitable choices for me and for my peer	A	two out of three most profitable choices for me	A	two out of three most profitable choices for me	A	two out of three most profitable choices for me and my partner	A	two out of three most profitable choices for me and my partner	B	two out of three most profitable choices for me	A	two out of three most profitable choices for me	A	two out of three most profitable choices for me and my partner	A	two out of three most profitable choices for me	A	two out of three most profitable choices for me	B	two out of three most profitable choices for me	A	two out of three most profitable choices for me
2011-12-02 08:25:26	24	2	1a	Root position	11,1,8,9,2,10,3,6,13,14,7,4,5,12	A	high	A	high return for both	C	Get higher return	B	I gues that many people choose A and B	B	decrease risks	A	I expect that people will choose A and B	A	Expect a high utility	B	risk neutral	A	I believe that other people will not choose B	B	Decrease the ability to reach the higher return of Red decision maker	B	I expect that red decision marker is risk lover	C	always get mark	C	I want to get high mark	C	I hope to get high mark
2011-12-02 08:34:04	25	2	1a	Root position	11,1,8,9,2,10,3,6,13,14,7,4,5,12	C	both have payoffs	B	equal payoffs	C	higher stakes	A	equal	C	play equal here	B	two options having payoffs	A	highesh payoff in this option	B	two payoffs in this option	A	combination results benifit both	A	predicting oponents options, any thing he selects has a payoff to me	B	combination payoffs are better here	A	better payoffs than the other options for me	B	both will benefit form this option	C	either high or low payoffs
2011-12-01 06:28:48	22	2	1b	Root position	12,5,4,7,14,13,6,3,10,2,9,8,1,11,	C	No reason.	A	Still want a balance.	C	Without any reason. After all the choice I feel a little bit tired.	A	I want to get a maximum points this time.	A	Still want to get the balance.	A	I'll leave the maximum points to the other one.	A	I think both of us will choose A to gain a maximum points.	A	If the other one choose A, then we'll both get 3 points.	C	Same with the last one.	B	I think the other one will choose the best for him/her, so I choose B to maximum my point.	B	This time I want to earn the most by chance.	A	Same with the last one, I want to get a balance between the two of us.	A	I want the other one choose A, then we'll both get 3 point.	A	If the other one choose C, then we'll both get more point.
2011-12-01 06:30:14	23	2	1b	Root position	12,5,4,7,14,13,6,3,10,2,9,8,1,11,	B	Hoping that the other player will choose B or C ( I think this is the most possible for him to do)	A	Because the other player may choose A which gives payoff 5, I choose A so that we will have the 3,3 payoff	B	Because I think that the other player will choose either B or C	A	Because in case the other player chooses column A or B I will have a positive payoff	A	Hoping the other player will choose A and have a win win situation.	A	In case the other player goes for column A or B I will have a good payoff	A	Hoping the other player will choose A and have a win win situation greater payoff for both	B	Hoping the other player will choose B and have a win win situation	A	The payoff for both of us is higher if the other player chooses column A	B	Because I think that the other person will choose column A	A	Because I think that the other person will choose column A	A	It has the higher payoff for me	B	I think that the other decision maker will choose A or B column so that we have a win win situation	A	I chose it hoping that the red decision maker will choose column C
2011-12-01 06:37:26	24	2	1b	Root position	12,5,4,7,14,13,6,3,10,2,9,8,1,11,	C	provided red choses what''s best just for them,	A	maes most sense, right?	A	the safest option	B	assuming things go wrong and my partner choses 4 to 4 for them option	A	safest option providing the ither person knows we weork together and i will not go for something that is nto viable for me e.g. assume they chose what gives them four and aagree that they get four by chosing what gives me zero	B	seems most logical this time providing they wil lassume i do what is best for me	A	that is kind of obvious!	A	similarly to the [prpevious one	A	this time I assume my partner will decide to go for 4 thinking ill go for what seems more viable for me . Change to strategy	B	this is a rough one, many options that atre reasonably benefitial to both of us	B	randomising my strategy, i assume my partner will go for what is most viable for them.	A	providing my partner understands we share decisins instead of decide how much we want, chosing A is the most viable option	A	mutually most viable and logical option preoivided the other person choses a and thinks in the same way	A	either me chosing A and the other person chosing C or me choching C and the other person A are the most viable options. I prefer to accept the other person will go for what is most viable for them and go along with that.
2011-12-01 06:24:28	21	2	1b	Root position	12,5,4,7,14,13,6,3,10,2,9,8,1,11,	C	Likely they will choose B to get 5 points	A	Highest with less risk of ending up with low points	B	They probably will have chosen C to get the 5 points	B	Likely they will have chosen A as it has the highest points value	A	Higher chance of good points	A	Likely my partner will have picked this one for the most points	A	Highest numbers of points; very likely will pick the same	B	Likely they will have chosen b too	C	Likely they will choose this for highest point average	B	Likely they will choose this for highest point average	A	Estimating partner will choose B	A	Even number of points	C	Likely they will also have chosen C	A	Even number of points at highest possibility
2011-12-01 06:30:14	19	2	1b	Root position	12,5,4,7,14,13,6,3,10,2,9,8,1,11,	B	BB higher than CC	A	Red not likely to pick C as low values	C	Highest blue value	A	Highest blue value	A	Has highest blue values	A	AA gives higher value than BB	A	AA gives highest value for red and blue	B	Only one chance of blue getting nothing	A	If both pick AA then get more points than CC	A	Don't think red will pick C	A	Red more likely to pick B	A	Red likely to choose A or B	B	Less chance of either getting nothing	C	Both people will get the most money
2011-12-01 06:33:07	18	2	1b	Root position	12,5,4,7,14,13,6,3,10,2,9,8,1,11,	B	Likely to both get more points	A	likely to get more points	B	Less chance of getting 0 points	A	Likely to get miore points	A	Both like to get more points	A	Red likely to choose B, so this options gives me more points	A	Both likely to choose a and get points	B	More likely to get points	A	Both likely to get points	A	Likely to get higher points than choosing c or b, will still get 0 if I choose b and red chose c	A	Believe red might choose B in order to gain 5 points	A	Higher chance of recieving more points	B	Less likely to recieve 0	C	Both will get more money
2011-12-01 06:23:02	25	2	1b	Root position	12,5,4,7,14,13,6,3,10,2,9,8,1,11,	B	I can win 1 point	A	i can win 4 point	C	i can win 1 point	A	i can win 1 point	A	i can win 3 point in totole	B	i can win 1 point	A	both of us can win most	B	i win more red in totole	A	i get more in totole	A	i get more in totole	B	i get more	A	i got more in totole	B	bigger change to win	A	what ever red choose,i got most in totole
2011-12-02 06:21:36	30	1	1b	Root position	12,5,4,7,14,13,6,3,10,2,9,8,1,11,	B	best choice for both available or both get 2 points	A	most likely both will go for 3 points	B	both get high points or smaller equal points	A	highest points available for both	A	highest points available to both	A	most likely to get high points	A	highest points and they are equal	A	highest points and they are equal	C	high points score for both	A	equal points	A	equal points	A	equal points	A	equal points	A	equal points
2011-12-02 06:36:00	29	2	1b	Root position	12,5,4,7,14,13,6,3,10,2,9,8,1,11,	C	red may be choose B	A	Both of we will choose, I surpose.	B	I think red will choose C	B	I hope red choose A	A	I guss red will choose A	B	red mabe choose A	A	I believe red will choose A	A	I believe red will also choose A	A	I guss red will choose A in order to get 5	A	I guss red will choose B.	A	I believe red will also choose A	A	I hope we can share the quantityof future pay	A	I believe red also choose A, so we will get more pay	C	I believe Red will choose A, to get most profit
2011-12-02 06:23:02	25	1	1b	Root position	12,5,4,7,14,13,6,3,10,2,9,8,1,11,	C	your turn to get max	A	I believe you!	C	get max!	A	to return the favour turn now	A	be nice	A	same as previous	A	max and safe	B	play safe	A	share	B	maximise the profit	A	sharing and caring!	A	equality	B	again equal	A	depends upon other's choice as well
2011-12-02 06:38:52	19	2	1b	Root position	12,5,4,7,14,13,6,3,10,2,9,8,1,11,	B	#NULL!	A	#NULL!	B	#NULL!	A	#NULL!	A	#NULL!	B	#NULL!	A	#NULL!	B	They chances for B are best so I assume they would go with it. In that case my best option is B. But if they are looking what is not best for me then this is the case. I just hope they don't think the other way around- what is the worst case for me because that is exactly B.	C	#NULL!	C	#NULL!	A	They wouldn't choose C. Between A and B my chances are better with A. I would gain points whatever they choose from there (A or B)	A	I think option A is the best for the other decision maker so I would go with A because is the optimum one for me. The second best option for the other person is B but I would gain more points whatever I chosee then so I assume they would not pick that.	C	Choice A is very inconvenient so I guess the other decision maker will not go with it either. Looking at the possibilities for B and C ignoring the option ""If Red chooses A"", C is the better one.	C	#NULL!
2011-12-02 06:36:00	21	1	1b	Root position	12,5,4,7,14,13,6,3,10,2,9,8,1,11,	C	the most money gaining decision	A	likely that i will come out on top	B	best for both of us	A	i wont win, so settle for 3 each	A	I think they will pick B	B	They wont pick C, and they other two work out well for me	A	They should see picking A will maximise both our scores	A	unlikely that either of us will win here	A	If they picked B it would benefit neither of us, A is my maximising choice	B	if they pick A it will benefit us both	B	It seems likely they will pick B too which will work out well for us both	A	more points available	C	The should pick B, giving me 5 points	A	theres more chance me and the other participant will go away with a larger amount
2011-12-02 06:28:48	20	1	1b	Root position	12,5,4,7,14,13,6,3,10,2,9,8,1,11,	B	Red will pick B again, so I will pick B.	B	Red will pick B because it is the most balanced, therefore I will risk C in order to get 4 points.	C	Red will pick B, so I will pick C to either get more points or the same.	A	Red will choose A, so I will choose A again also.	A	Red will choose A. So I will choose A.	B	Red will pick B since C is not worthwhile, plus it will think that it comes off with a higher payout on one of the options. I would rather us both score equally than B get one more point, so I choose B.	A	Reds preference will be A, as will mine, there is no point in us both picking a lower option.	B	Red will definitely not choose A. B or C seems likely, so from me picking B I will get either 2 or 4 points.	A	I think red woud choose A, therefore I do not want to give red more points than me so from choosing A we are level in this grid.	A	Red will definitely choose A as it offers a greater chance of points than the others, I could choose C but if B does happen to choose B or C then I come away with very little. Therefore choosing A is the most strategic option.	B	Red will choose between A and B, so by choosing A I will get either 3 or 4 points.	A	I think B will be getting fed up of being slighly behind so it is more likely to now choose row B, so I should take advantage of that.	A	The rest of the options seem unfairly blaanced, and I cannot see the other player choosing them. It would be best to settle for 3 points each.	A	Higher payoffs available than choosing B (2,2) which would be a safe choice
2011-12-02 06:27:21	19	2	1b	Root position	12,5,4,7,14,13,6,3,10,2,9,8,1,11,	C	red might try to maximisr the amount by choosing B. highest total amount of points	A	fair share and the highest total point	B	the highest amount of points.	B	red might pick A to get the most points	A	equal amount of points. maximising our money. i dont think red will pick the other choices	A	red might pick B because of 5.	A	the highest points that each one can get	A	we each get the same amount of points	C	hopefully red will pick A to get the most point	B	i get 4 and red gets 5. fair share. i dont think red wants to get a 4 if i pick A and they pick B	A	the other choices are very different in the total points	A	we will get the same amount of points. fair share of points	A	red might pick this one to maximise the amount. i dont think red will pick largest number with 0	A	Because Red will pick C to get the most
2011-12-02 06:30:14	18	2	1b	Root position	12,5,4,7,14,13,6,3,10,2,9,8,1,11,	A	both parties receive equal points	A	most chance of getting points	A	equal number for both decision makers	A	all numbers on the row are almost equal (and higer than row B)	A	if both parties pick A, then both parties come away with a few points, rather than none.	B	chance of getting a high blue number	A	highest points for both sides	B	this blue row adds up to higher than the other two	A	High chance of gaining most points	B	high numbers for both parties	A	highest equal number for both colours	A	higher numbers in blue on row A	A	if we both choose a,a that is completley fair	A	we get more or less the same amount which is fair
2011-12-02 06:37:26	19	1	1b	Root position	12,5,4,7,14,13,6,3,10,2,9,8,1,11,	B	BC / CB give the highest points combination, depends whether the other is willing to sacrifice chances to have 1 point less	A	higher chance to score max points with losing the min	B	same as previsous question	B	C gives the worst outcome. It is likely for both of us to choose A as there is a possibility for getting a 5, therefore if I choose B, I can still at least get a 4, which is higher than a 4 if we both choose B	A	B and C both have a higher chance to give the worst results, and the outcome of A is the best, even though I don't score any (AC), the max the other can score is only 1 (minimising the highest score)	A	C gives the worst results, likely people will choose B as there is a chance to get 5 points, but if both choose B then highest possible points are only 2, therefor choosing A will give max points. Even though we both choose A, we are still going to get 3 points which is higher than 2 if we both choose B	A	A gives the highest points	B	only 1 possible 0 points and the other 2 give a bigger points awarded if won	A	safe play,knowing it is very unlikely partner is going to choose B, so he/she will choose A/C giving me min 3 and max 5	C	gamble, max with 5	A	safest way, maxing what I can get and even if I can't get anything, the other will only get 1	A	if we both choose A we can both at least get 3 points, which is the max for both partners could get in this grid	B	Worst option for partner is A, so he/she is unlikely to choose that	A	we both tends to choose C, but that will only give us 1 points, so to max the points we can get, 1 person choosing A and 1 person choosing C will give the max points
2011-12-02 06:27:21	22	1	1b	Root position	12,5,4,7,14,13,6,3,10,2,9,8,1,11,	B	almost equal payoffs	A	i will gain more payoffs	B	red will gain more while i will also gain more	A	i am gaining and red is also gaining more	A	i wil gain more	A	almost same payoffs	A	both get same payoffs	B	i am gaining more	A	almost equal payoffs	A	atleast red can gain more	B	both will get almost equal payoffs	A	because i wil get more payoffs	B	almost both wil get equal payoffs	A	#NULL!
2011-12-02 06:25:55	18	2	1b	Root position	12,5,4,7,14,13,6,3,10,2,9,8,1,11,	B	The red decision maker will most likely choose the highest value for themselves. However, they make think that I will choose the highest value too, and therefore will pick the slightly lower value to ensure that we both score highly.	A	This is the highest equal value. The other pairs would mean that one person would get considerably less than the other, and is unlikely to pick it.	B	The red decision maker will most likely choose the higher value for themselves. Therefore I will choose the slightly lower value to ensure that we both score highly.	A	The red decision maker will most likely pick the higher value for themselves. However, they may think that the blue decision maker will also do this, and pick the slightly lower value to ensure that we both score highly.	A	This is the highest equal amount. Otherwise, one decision maker would score considerably less than the other.	A	The red decision maker will most likely choose the higher number for themselves, therefore I will pick the slightly lower value to ensure we both score highly.	A	This is the highest equal number, and the other decision maker is not likely to choose 0.	A	This is the highest equal amount. The other choices would means that one decision maker would score considerably less than the other.	C	The red will most likely go for the higher amount for themselves, therefore I will pick the slightly lower amount to ensure we both score highly.	A	The probability is that the red decision maker will go for the highest number for themselves. However, they may think that the blue would do this as well and go for the slightly lesser amount so that they both score highly.	A	Same as the question before, it is the highest equal amount, and the other decision maker would get considerably less otherwise, therefore are more likely to pick the equal amount too.	A	Again, this is the highest equal amount, the others will mean that the other will score considerably less.	A	One person will not pick a number that will score them nothing so that the other will score a high number, red should choose the equal amount in this case.	A	Red may go for the highest amount possible for them, therefore to both score highly, blue will choose the lesser amount.
2011-12-02 06:28:48	18	2	1b	Root position	12,5,4,7,14,13,6,3,10,2,9,8,1,11,	C	most likely chance of gaining high point score	A	highest posible point score	A	Likely that red will choose A as equal but high points	B	highest possible point score	A	most likely that red will chose A ad it has the best outcome for them overall so that would mean i get 3 points	A	Not likely the Red will choose C as in all choices there arent many points available so likely to gain 3 or 4 points	A	All choces have an equal chance of gaining 0 points and A has the hghest points for both of us so it is likely that the other participant will also choose this and we will both gain 3 points	B	The possible points for Red are higher in B if you add them all together therefore choosing B to try and make the best of their likely decision results in me probably gaining 2 points.	A	As the choices for B are not very high in points so more likely to choose A or C which if i choose A result in high number of points	B	Red may be put off choosing C as likely to end in little points therefore likely to gain at least 2 points.	A	Not likely that the Red will choose C and only gain one point or 0 points	C	There is a 100% chance of me getting at least 1 point.	B	Equal points but a less likely chance of me getting 0 points.	A	The most points you could get with both participants getting an equal and fair amount of points
2011-12-02 06:33:07	21	1	1b	Root position	12,5,4,7,14,13,6,3,10,2,9,8,1,11,	B	when red chooses C we both get maximum share	A	choosing A will give both 3Â£	B	when red chooses C we both get maximum share	A	if red chooses B we both get maximum share	A	red has to choose A to get 3Â£ each	A	if red chooses B we both get maximum share	A	when red chooses A we both get 3 Â£	A	red has to choose A because then only we both get the maximum equal amount	A	when red chooses either A or C we both get amount between 3 to 5 Â£	A	when red chooses B we both get the maximum share	B	when red chooses C we both get 5Â£	A	when red chooses A we gain minimum of 3Â£	A	there will be equal sharing of 3Â£ when the red chooses A	A	we will be getting a minimum of 3 if he or she chooses A/C
2011-12-02 08:24:00	24	2	1b	Root position	12,5,4,7,14,13,6,3,10,2,9,8,1,11,	B	I may have chance to get 5 payoffs.	A	The payoffs of A are more than B and C.	C	If I choose C, I may have chance to get 5 payoffs.	A	The payoffs of A are more than B and C.	A	The payoffs of A are more than B and C.	B	I may get 5 payoffs, which is the most payoff.	A	If I choose A, I could get more payoffs.	B	When I choose B, I may have more chanse to get payoffs,and payoffs of B are more than A and C	A	Payoffs of A are more than B and C	A	The payoffs of A are more than B and C	B	Because I may get 5 payoffs	C	No matter which one Red will choose, I could get payoffs	C	Because I have chance to get 5 payoffs	A	Because I have more chances to get more payoffs.
2011-12-02 08:24:00	22	2	1b	Root position	12,5,4,7,14,13,6,3,10,2,9,8,1,11,	B	Didn't think they would choose A and can't get only 1	A	Thought they would choose A	B	Didn't think they would choose A and can't get only 1	A	Thought other person would choose A or B and A will not result in only getting 2	A	Thought they would choose A or B	A	Didn't know if they would choose A or B	A	Thought they would choose A	B	Didn't think they would choose A	A	Thought other person would choose A	A	Didn't think other person would choose C and best chance of payoff if choose one of the others	A	Didn't think other person would choose C and all other payoffs good	A	Thought other person would choose A	C	Thought other player would select B	A	Thought the other player would select A or C
2011-12-02 08:24:00	23	2	1b	Root position	12,5,4,7,14,13,6,3,10,2,9,8,1,11,	A	equal payout	A	low risk of getting 0 as assuming red will not pick C	A	If red selects A we both get equal payout	A	Red unlikely to pick C due to low pay out, so I will get at least 3	A	Hoping red will pick A or B in which case I will get a point	A	Red will likely to select A or B so I will get at least 3	A	We both get 3 if we select A	A	Hope red will select A so we both get a payout	C	Hoping red wouldve selected either A or C to enable highish payout	A	More chance for us to get a payout	A	Highest equal payout each	A	Highest equal payout possible	A	Same payout each	A	We both get the same pay out
2011-12-02 08:21:07	20	2	1b	Root position	12,5,4,7,14,13,6,3,10,2,9,8,1,11,	B	Two chances of getting points and will get higher than red player no matter what	A	Will get equal or higher than red player and have two chances of getting points	B	Two chances of getting points	A	Two chances to get high points	A	Two chances of fairly high points (A and B)	B	Potential to get 5 as highest score	A	Highest possible score is in option A	B	Potential to get high marks, eg a 4	A	Two chances to get high points	B	Both players will get fairly equal points	A	Higher points available on two out of three options	A	Potential to get higher points on two occasions	C	Potential to get equal or more than Red	C	Either we will both get the same or i will get higher
2011-12-02 08:18:14	22	1	1b	Root position	12,5,4,7,14,13,6,3,10,2,9,8,1,11,	C	he/she deserves more this time so...C	A	fair splitting is the best option again	C	I deserve more this time	A	He/she deserves more this time	A	the best deal	B	I deserve more this time	A	the most fair way to share the greatest amount of money	A	the best option is A because is the most fair way to split the money	B	the same as the first	B	i'll give him some money	A	the same	A	the same	A	the same	A	Maximum convenient to both
2011-12-02 08:32:38	25	1	1b	Root position	12,5,4,7,14,13,6,3,10,2,9,8,1,11,	B	B - there's more chance to get payoff than A and higher payoff than C	A	A, I dont like risk	B	Red whould choose C or B, this time I think answer is B, so I choose C	A	A - higher average payoff	A	A - best answer for both	A	A - I dont think Red'll choose C, if his/ her answer is A or B, I'll get 3 or 4, less differrence than 5 -2 if I choose B	A	There's no reason to not choose A	B	I think Red'll choose B cause' it seem to be good for him/ her. So I choose B	A	I think there's no reason for Red choosing B, with A as my anser, whether Red choose A or C, I earn payoff	A	A - A, A - B and B - A are good and secure results	A	3 - 3 payoff seems to be the best result	A	A - A answer is better off for both 2 players	A	I think Red will choose A	A	The average point I can get if I choose A is higher than other options
2011-12-02 08:35:31	22	2	1b	Root position	12,5,4,7,14,13,6,3,10,2,9,8,1,11,	B	Hoping red chooses B or C.	A	Other choices are too high risk for getting 0.	B	In the B+C combination B is the better option and I think they would take that.	B	Neither of us should put C.	A	Other person is unlikely to pick be due to less money than what the other person would get so it is best if we both put A.	B	Safest.	A	It is the best option for both of us.	B	Best choise for both of us - A is the better money if we both put the same but the worse outcome if we put different things	C	Hopefully they will put A but if not they will put C and we both get Â£1.	A	C is high risk so if both of us put A/B the least we will get is Â£3.	A	Best option for both of us.	C	I don't think red will pick B therefore C is the safest option.	C	Red is more likely to put B? And if we both think the same we'll still get Â£1	A	Most likely for both of us to get paid the most possible.
2011-12-02 08:26:52	22	2	1b	Root position	12,5,4,7,14,13,6,3,10,2,9,8,1,11,	B	yes	A	equal	A	equal	B	safe	A	equal	B	more than red	C	I can get 1	A	even	C	Red is likely to chose A or C	A	more scores	A	more choices	B	at least some scores	B	more score	A	equal score
2011-12-02 08:24:00	26	2	1b	Root position	12,5,4,7,14,13,6,3,10,2,9,8,1,11,	A	equality	B	i think both will benefit	B	alittle bit risk on high value	A	equality	B	benefit other	B	high value	A	equality	B	i go for risk	C	quite high for both	A	highest equal	A	equal	B	equal	C	again highest	C	Highest value
2011-12-02 08:28:19	24	2	1b	Root position	12,5,4,7,14,13,6,3,10,2,9,8,1,11,	B	because it is the highest score i can get	A	because it is the highest score i can get	B	because it is the highest score i can get	A	because it is the highest score i can get	A	it is the highest score i can get	A	because it is the highest score i can get	A	because it is the highest score i can get	B	because it is the highest score i can get	A	because it is the highest score i can get	A	because it is the highest score i can get	A	because it's the highest score I can get	C	because it's the highest score I cana get	C	because it's the highest score i can get	A	because it's the highest score I can get whatever the Red peson chooses.
2011-12-02 08:34:04	26	2	1b	Root position	12,5,4,7,14,13,6,3,10,2,9,8,1,11,	B	get higher pay off, less risk	B	total pay off of both is highest	B	both can get high chance to take high pay off	A	same reason at stated	A	worst chance- Red only get 1 or lower	B	higher chance to get higher pay-off compare to B	A	the risk to receive pay-off is the same (1/3) with above choices, then choose the choice with maximum mark	B	get lower risk in receiving lower pay-off and still get higher in the case Blue got mark	A	possible to get the higher income compared to other case, if not macth both get 0, but in 2 another cases, Blue can get higher pay -off	C	possibly can get 5 or 1 but red in this case if win can get only 1, lowest in al 3 cases	A	the chance (2/3) to get the pay off and if lose in only one case- Red get only 1	A	in any cases of Red decsion maker choose, Blue decsion maker still get highest point among other choice	B	more chance to get pay-off and diversify the risk in all 3 opportunities	A	more opportunitites to match with Red decision maker to get pay offs
2011-12-02 08:32:38	28	1	1b	Root position	12,5,4,7,14,13,6,3,10,2,9,8,1,11,	B	#NULL!	A	I choose A, because if the other decision maker take account my choices, we will both win	B	We have to win more regarding the other choice. So B beccause the tatal sum is 24	A	With A we win both more (29 points) in 66% probability	B	We will choose something regarding to the othe decision maker choice.So I choose B, because both we win	A	I chosen A because thet total possible amount that we both can win is 29	A	I choose something that I win and also red decison maker wins	A	Whatever I choose I have 33% for its red decision maker to win. Red desicion maker wants also to win, so he will Choose A, Because he knows that we thata choice both we wil win	A	As Blue desicion maker, I want to win more, but in related to decision maker B. So i choose A, because if also the other decides logically concerning my choices, we will both win more(If choose a or c we will win 9 or 20)	B	I chose B, because i have 2/3 of possibilitiesI decision maker Blue and Red win both	A	Again the same thought. If decion maker A and B choose both concidering what the other decion maker have decided , then in the possibility B both of them will win	B	THe total sum of the winning both decision makers is much bigger if I choose B	A	Because if both choose right we wil gain the most (9)	A	The total sum of the amounts of the decision that A and B makes are bigger than any other choice
2011-12-01 09:23:02	37	2	2a	Rotated	11,1,8,9,2,10,3,6,13,14,7,4,5,12	B	blue get the maxium points	B	if red chooses b we both get points	B	option gives the most points	B	get the most points	A	get the most points	B	blue gets the most points	A	most points	A	most points	A	most points	B	most points	A	#NULL!	A	#NULL!	A	most points	A	#NULL!
2011-12-01 09:15:50	25	2	2a	Rotated	11,1,8,9,2,10,3,6,13,14,7,4,5,12	C	highest score for me	A	its the fair option	B	maximum points for both	A	I waant more points	A	Fairest	A	gives me nearly as many points as red	A	highest points for both if red chooses the same	A	Fairest option	A	I get more points	B	I get to share some of the points but they're still higher than previous grids	A	Fairest option	A	I get maximum points	A	equal split of points	C	Spilt is near enough equal and I get slight advantage
2011-12-01 09:30:14	23	2	2a	Rotated	11,1,8,9,2,10,3,6,13,14,7,4,5,12	B	more chance to get more grids	A	we can have chance to get same grids	B	we can both have a higher one if we choose b	A	more chance for me to get more points	A	we can have similar point	A	higher than a	A	same chance to get the highest points and same risk	B	less risk	A	we can have same point	B	similar risk for us	A	less risk	B	if choosea,there is no risk for red and i can have 4points	B	more chance for me to get points	A	similar risk for both of us
2011-12-01 09:15:50	19	2	2a	Rotated	11,1,8,9,2,10,3,6,13,14,7,4,5,12	B	highest amount collectively as a team but also beneficial to me.	A	Equal distribution of points - so as a team we can get collectively more points.	C	highest amount collectively as a team but also beneficial to me.	A	highest amount collectively as a team but also beneficial to me.	A	Equal distribution for both members.	B	highest amount collectively as a team but also beneficial to me.	A	Best option for both members.	A	Equal distribution for both members.	A	highest amount collectively as a team but also beneficial to me.	A	highest amount collectively as a team but also beneficial to me.	A	Equal distribution of points	A	equal distribution for each	C	Most beneficial to me	A	equal distribution
2011-12-01 09:27:21	19	2	2a	Rotated	11,1,8,9,2,10,3,6,13,14,7,4,5,12	B	share. I have a higher chance of getting something when choosing box B than any other boxes, and the same applies for the red contestant	B	B, its unlikely red would choose A. Therefore no point in me choosing C. Red would choose either B or C so we have a higher chance from me choosing A in getting a higher score as Red would also look out for themself	B	higher total point score	A	red is unlikely to choose A and i wont choose C due to low score. leaving A or B. i choose A, giving me higher chance of getting points for myself but still not to low a score if i dont get A	A	higher stakes. id rather riskj it all and not get anything rather than red getting something	A	C for me and B for red are knocked out (too low) ill go with B, a better overall score just incase red gets greedy	A	high risk. only 3 options and id take the chance of getting it all or othing at all	B	b and C give me and re dlow scores so they are out. A is the better option for us both and leads to a good outcoem for me	A	red and i wont choose C ( not enough reward) I choose B, both boxe have a good reward. if both me and red are too generous to the other (and choose A) we both lose out	B	better score overall	A	B is too low for me and if i was red i would not choose C. This is a harder one.	A	i would not choose a, may leave me with 0 and red with 5	B	i would not risk choosing C if i was red so B gives me a better result	A	i will not choose B as red is unlikely. so c gives me the best overall chance of getting a good score
2011-12-01 09:25:55	19	2	2a	Rotated	11,1,8,9,2,10,3,6,13,14,7,4,5,12	A	Chosing the same letter - both guarenteed 3	C	If both have C or B - high number of points	B	Max no of points with both as B	B	High total points	A	All combos with A and C about same	B	High total points	A	High total of points, when in doubt of what other person will choose	B	Other combo with B, C risky as most likely will result in 2	C	A gamble, hoping other will choose B	A	Hopefully other will choose C - max no of points	C	Guarenteed 5 if other person also chooses this - AC combo risky	A	if both people do C, ok payoff - other combos can result in lower amounts usually	A	A, B combos give around middle payoff	C	A, C combos generally good higher chance of >6 than 2
2011-12-01 09:25:55	19	2	2a	Rotated	11,1,8,9,2,10,3,6,13,14,7,4,5,12	B	I think the other is most likely to choose B	A	Has the best for both, and the best for me possible	B	A and B are statistically better, and B is better for me if they choose the lesser amount then the lesser amount in A	B	They will probably go for the 3,3. and if so, they we both get more with 4,5	A	The 3,3 is the best, and most realistic, choice for both	B	Probably go for 3,3, but 5,4 is better, and both in their A row	A	Best choice for both	A	best choice for both is 3,3, so most lickly to both pick it.	C	I think they will go with B	A	good if tehy pick either A, or C	A	3,3 is best option for both, so more realistic they would choose it too.	A	3,3 is best bet, hopefully they would choose it as well	B	My best bet	A	Has both the best option for both, and best option for them
2011-12-01 09:25:55	19	1	2a	Rotated	11,1,8,9,2,10,3,6,13,14,7,4,5,12	C	Assuming they are greedy, by me choosing A will maximise my own winnings as well as satisfying my initial assumption by maximising theirs too.	A	They will choose C to maximise their winnings. Because there is a total of 8 to be had, therefore I choose A to maximise mine.	C	The choose C to maximise their own and even though it has the same potential as B, they choose C because it maximises mine too.	B	They will choose B to maximise winings.	A	They will choose A to maximise winings.	B	They will choose A to maximise their winings and because it also maximises mine.	A	If they don't choose A they are foolish because it maximises their own winnings.	B	They will choose A to maximise winings.	C	They will choose B to maximise winings.	C	They will choose A to maximise winings.	A	They will choose B to maximise winings.	A	They will choose B to maximise winings.	C	They will choose A to maximise winings.	C	They will choose C to maximise winings.
2011-12-01 06:30:14	20	1	2b	Rotated	12,5,4,7,14,13,6,3,10,2,9,8,1,11,	C	Guaranteed points, hoping they pick B.	B	The most points available for both of us.	B	The most points for both of us on offer.	B	Hopefully they will choose the same to get the most points!	A	We will get more points than A.	A	We get more points if they choose A or C.	A	Very obvious, we would both get the highest amount of points.	C	This will guarantee at least some points.	A	This is the most obvious choice for both of us to make.	A	This is most fair for both of us.	A	This is a better choice for me on balance.	C	I get guaranteed points regardless of Reds choice.	B	I have more chance of getting points on this choice.	A	There's a higher chance of us both getting over Â£3.
2011-12-01 06:23:02	27	1	2b	Rotated	12,5,4,7,14,13,6,3,10,2,9,8,1,11,	B	#NULL!	A	even no. for both parties	B	max for red	B	max for red. points even for both parties now	A	highest no. of points for both parties	B	Maximum for me	A	highest points for both parties	A	Highest points for both parties	A	Maximum points for both. Expect to even points in further questions	A	To balance points. I chose 4 for me and 5 for red in first question	A	#NULL!	A	Best choice to maximize points on both sides	B	To maximize points, we both get 3 points	A	Anticipate Red will go for highest points and choose A
2011-12-01 06:28:48	21	1	2b	Rotated	12,5,4,7,14,13,6,3,10,2,9,8,1,11,	C	SAME AS PREVIOUS	A	SAME AS PREVIOUS	B	SAME AS PREVIOUS	B	SAME AS PREVIOUS	A	SAME AS PREVIOUS	A	SAME AS PREVIOUS	A	SAME AS PREVIOUS	B	SAME AS PREVIOUS	C	SAME AS PREVIOUS	A	SAME AS PREVIOUS QUESTION	A	SAME REASON AS THE PREVIOUS QUESTION	A	RED(RATIONAL) WILL GOT FOR THE HIGH NUMBER 5 BY SELECTING B SO I CHOOSE C TO GET THE HIGHEST PAYOFF	C	C GETS ME PAYOFF OF 5 AND RED WILL CHOOSE A TO GET HIS HIGHEST PAYOFF	A	C GIVES THE BEST PAYOFFS AND I'M GUESSING RED WILL CHOOSE COMBINATION AC
2011-12-01 06:30:14	18	1	2b	Rotated	12,5,4,7,14,13,6,3,10,2,9,8,1,11,	B	The best option out of all of them.	B	The fairest out of them all.	B	The highest amount for me where the other person gets a good return as well.	A	I get slightly more than the other person, but they still receive something decent.	A	Best for me.	A	Good amounts available for both of us.	A	The best for both of us.	C	We both have a chance of getting something.	A	It is slightly in my favour, but the other person can still get something.	A	It seems to be fairest.	B	We can both get good amounts.	B	I think I will get a good amount. If not, then the other person will.	A	We both have a good chance of getting something.	A	It is more likely that I will get something here.
2011-12-01 06:23:02	19	2	2b	Rotated	12,5,4,7,14,13,6,3,10,2,9,8,1,11,	B	best even spread of money	A	best money/likleyness	B	best even money spread	A	most even spread of money for both	A	best money	C	most likely choice of red again (unless they do the same as me)	A	we both win the most, makes sense	A	most likley choice for red	A	most lickly choice for red	B	most likely choice for red	B	from answering the others it semms the best were a or c so going for highest of those	A	more money and large enough amounts of money	B	most moeny for me for most options	A	MORE MONEY ON MOST OPTIONS
2011-12-01 06:25:55	24	2	2b	Rotated	12,5,4,7,14,13,6,3,10,2,9,8,1,11,	C	I think they will choose B!	C	I think they will choose C so that they can get the maximum = 5	B	I think they will choose B too	B	They should choose B for me to get 4 but they will get 5	A	I would like to get the max on this question	A	I think they will choose C	A	We will both get 3 and so it is fair	B	I would like to get 4 if they choose B	A	I think I will choose B for this selection but I think they will choose B if I were to choose A because they will get the maximum number - 5	A	I would like to choose C they will get 4 but we still both get almost max	A	I think I want to get 5 but I don't think Red will choose C	B	If red chooses B then they will get 5 oh but I will get 0	B	If red chooses C then they will get 5 which is the most	A	I think that Red will chose C because he/she will get 5
2011-11-25 09:23:02	19	2	3a	Rotated	11,1,8,9,2,10,3,6,13,14,7,4,5,12	A	had the highest probability	A	we both get 3 points	B	were both more likely to get points	A	probability of us both getting points is higher	B	i thought the other person would choose this option	A	probability is higher	A	i thought the other person would choose this option	A	both have relatively equal points	A	highest nunber of points	A	thought i would be more likely to get points	B	higher probability of getting points	C	i get a point no matter what the other person presses	B	more likely to get points	B	no particular reason
2011-11-25 09:23:02	20	1	3a	Rotated	11,1,8,9,2,10,3,6,13,14,7,4,5,12	A	We'd both get the most possible	B	It's even	C	Likely to get some money	A	Highest possible	A	Even amounts	B	Highest amount of money	A	Best for both	A	Best for both	A	Best for both of us	A	Highest amount	B	highest amount	A	highest amount	A	Equal	C	Highest amount
2011-11-25 09:24:28	19	2	3a	Rotated	11,1,8,9,2,10,3,6,13,14,7,4,5,12	C	more points	B	we both get points	C	they may choose this	A	they may choose this	A	both get same points	A	more points	A	more points	B	more points	A	fewer points lost	B	similar points	A	similar points	C	similar	B	higher points	A	more points
2011-11-25 09:27:21	18	2	3a	Rotated	11,1,8,9,2,10,3,6,13,14,7,4,5,12	B	it has 2,2 and 5,4 so more chance of getting money	B	It has the most points in that row	B	it has the most points in that row	A	it has the most points in that row	A	it has the most points in that row	A	it has the highest number of points in that row	A	it has the highest number of points if the other person also chooses b	C	there is a chance to get points in each box on that row	A	it has the highest number of points in that row	A	theree is a chance to get points in every box on that row	A	it has the highest number of points in each box on that row	B	it has the highest amount of points in that row	B	it has a high number of points in each box	A	highest number of points in that row
2011-11-25 09:23:02	20	2	3a	Rotated	11,1,8,9,2,10,3,6,13,14,7,4,5,12	B	red will get 4	A	maximis my points	C	amximise my points	B	maximise my points	B	maximise both our points	A	maximise both our points	A	maximise both our points	C	maximise both our pooints	A	maximise both our points	B	maximise both our points	A	maximise both of our points	A	maximise both of our points	A	maximise both of our points	B	maximises both of our points
2011-11-25 09:23:02	19	2	3a	Rotated	11,1,8,9,2,10,3,6,13,14,7,4,5,12	B	its a win win situation	A	still get nore points	C	there are higher points	A	the amount recieved is high	A	still a high amount received	B	we both get a high amount	A	we both get the same	C	the same amount is given	A	high amounts are given	A	possibilty of me getting a higher point is likely	B	possibilty of me getting a higher point is likely	B	win win situation	B	possibilty of me getting a higher point is likely	A	chances are likely
2011-12-01 09:36:00	24	2	3b	Rotated	12,5,4,7,14,13,6,3,10,2,9,8,1,11,	B	#NULL!	A	#NULL!	A	up in the air really. hoping that red can see that and thinks of us as a team :-P	B	red is likely going to choose A	A	#NULL!	A	i can either get 3 or get 4	A	gives us both best chance	A	gives us both better chance	A	Again A will give me twice the chance of getting a number over 3	A	A is a good choice as Red will most likely choose C as this will either give him a 3 or a 5	A	same reason as previous	A	Again that gives us both the best chance of getting more points	A	That way we both have better chance of getting more points	C	That gives me most points
2011-12-01 09:21:36	19	2	3b	Rotated	12,5,4,7,14,13,6,3,10,2,9,8,1,11,	C	Red most likely to pick A	A	Red more likely to pick b	C	Red most likely to pick A	B	Red most likely to pick A, giving me the largest amount of money	A	Red most likely to pick B	B	Hopefully they choose B, as the probability of earning the greatest amount of money is higher	A	Equal amount of money for both blue and red	C	Equal amount of money for both blue and red	A	The amount of money available is largest for both red and blue	A	Red is likely to choose A as they will recieve the most money whatever letter i choose.	A	Likely to win the most amount of money	C	Whatever the other person chooses I will earn something	B	Most likely to win money	C	Fairest of the three options.
2011-12-01 09:28:48	21	1	3b	Rotated	12,5,4,7,14,13,6,3,10,2,9,8,1,11,	B	Highest possible outcome %.	A	Highest possible potential score %.	C	Highest possible outcome percentage.	A	Highest possible outcome %.	A	Highest possible outcome %.	B	Highest possible outcome %.	A	Maximise points (assume part. will do the same!)	B	Highest possible draw.	A	Very high outcome of success.	C	High probable outcome.	A	3 - 3, 1 - 0, 0 - 4 more benefits as believe they will pick A.	A	C has highest outcome for other participant, therefore C remains profitable for me.	C	High probable outcome, based on other part. selection.	A	Highest probable outcome of points based on his/her own selection.
2011-12-01 09:33:07	19	2	3b	Rotated	12,5,4,7,14,13,6,3,10,2,9,8,1,11,	C	I think they will choose A so my best option is C	A	I think they will choose b So my best option is A	B	I think they will choose A or C so A is my best option fro either one they choose	B	I think they will choose A so I choose B to get the most points	A	I think they will choose B so I choose C to get the most points	A	I think they will choose C so I will choose A to get the most points	A	Best option for us both to get high points	B	their best option is A so I should go for A to get the highest points	A	Highest chance of us both getting high points	A	best chance of getting high points, other person will probably pick C so we get equal points	A	we both get the highest points if we both pick A	B	Gives me an even spred of point no matter what they choose	B	Highest chance of me getting more points 2/3 will give me high marks	A	I think the other person will choose B so if I choose A i will get the most points. Also A gives me the highest chance of getting more points
2011-12-01 09:23:02	31	2	3b	Rotated	12,5,4,7,14,13,6,3,10,2,9,8,1,11,	A	some pie is better than none	A	see previous response	A	playing it safe in the event my teammate chose to play differently	C	teamwork!	A	equality	A	hoping for the best	A	see previous response	A	the highest point total we can achieve	C	maximizing points, as a team.	A	Here's hoping that red comes good on my initial assumption	A	best probability of making getting any points, I think	A	as per my previous response	A	better to split the most than risk losing everything	A	I'm hopin that red will alternate top scores with me
2011-12-01 09:31:40	21	2	3b	Rotated	12,5,4,7,14,13,6,3,10,2,9,8,1,11,	C	red should choose a	A	i want the chance to get 5	C	red chooses a or c	A	red should choose a or c	A	red gets largest payoff by choosing b	B	both benefit, as long os does not choose a	A	we both benefit the most	B	red gets most by choosing a	A	if red chooses a, we both benefit a lot	C	both of us have better chance of getting good payoff	A	predicting red will choose a or b	A	red gets largest payoff when choosing a or c. If I choose c I should get an okay payoff if red chooses a or c	C	red is likely to choose b or c	A	involves less risk as there is in general a better chance of a reasonable payoff
2011-12-01 06:24:28	19	1	4a	Rotated	11,1,8,9,2,10,3,6,13,14,7,4,5,12	A	Equally fair	A	Same as last time, fair split.	A	Both get equal amount.	B	They will go for A to make it fair, I can increase my payoff by going A by 1.	A	B/C would give equal amount	A	If they go for C we get equal payoff, if they go for B mine still increases by 1.	A	It's the highest payoff we both can get	A	C as it will get highest payoff for both.	C	If they go C in hope of equal payoff mine still increases by 1 from 3.	B	Once again if they go A for equal payoff, then it increases mine by 1.	A	Equal payoff	A	Equal payoff	B	I'm just being greedy here and hoping they go for B.	A	So long as they dont go for A I will receive 3/4.
2011-12-01 06:23:02	25	2	4a	Rotated	11,1,8,9,2,10,3,6,13,14,7,4,5,12	B	gives the maximum pay out from all three options, as my bet is they pick C too	A	the biggest shared payout is in B,C and hopefully my paired partner sees these - neither of us are likly tp pick something that doesnt payout for us	B	biggest chance of them picking A because of bigger payouts	A	biggest amount we could both get	A	biggest amount we could both get	B	biggest amout i could get and if the person picked C thinking we could both get 3,3	A	biggest amount we could both get	B	biggest amount I could get, and less risky than A, where I could get nothing	A	best coice for me to get most points here	C	partner will think I go for A, as most obvious advantage but they would then pick B, and leave me with nothing, 1 is better than nothing and chance they could pick A, and I would get 5	A	chances increased for me to get more points	A	gamble on what partner picks, could leave me with best, or nothing	C	gives me best advantage	C	again gives me best advantage
2011-12-01 06:25:55	19	2	4a	Rotated	11,1,8,9,2,10,3,6,13,14,7,4,5,12	B	it has the highest blue number	A	if they choose b we both get the same	C	5 is the highest blue amount	A	if red chooses a or c I get something	A	if red chooses c we both get 3	A	if red chooses b or c i get something	A	highest option that we would both get	A	we would both get something it red chooses a	A	we would both get something if they choose b or c	A	we would both get something if they choose a or c	B	i would get something if they choose a or b	C	i would get something no matter what they choose	C	highest blue option is 5	A	i get something if they choose b or c and we both get nothing if they choose a
2011-12-01 06:21:36	18	2	4a	Rotated	11,1,8,9,2,10,3,6,13,14,7,4,5,12	C	Highest points for both, but expect the partner may want more points for themselves	A	Seems like the fairest choice with highest points	B	Highest points for both	B	Highest points + being fair	A	Fairest points	A	Highest + fairest points	A	Fairest + highest points	A	Fairest points, while being relatively high	C	Fairest + highest points	B	Fairest + highest	A	Fairest points	A	Fairest points	A	Fairest choice	A	Fairest choice
2011-12-01 06:34:33	22	1	4a	Rotated	11,1,8,9,2,10,3,6,13,14,7,4,5,12	B	probablity of payoffs is more than other	A	we get equal payoffs if patner chooses b	B	may get more or equal payoffs	A	more or less equal in payoffs	A	at one case it is with high payoff for both	C	will be same in all case	A	will be same payoffs for both	B	it will be 2 each when he thinks of 4 in C	B	equal payoffs	A	simillar payoff for both or one may be high	A	in one case its higher than other case	B	may be high in one case for either of us	B	any one will get high payoff or will equal	B	equal in all case
2011-12-01 06:21:36	30	2	4a	Rotated	11,1,8,9,2,10,3,6,13,14,7,4,5,12	B	good chance of winning points	B	good chance of winning points	B	Red might pick A too	A	hoping red will pick c	A	if red picks the same we both get points	A	red might pick b	A	if red picks c we both get 3 points	A	if red picks a we both get points	A	if red picks b we both get lots of points	A	if red picka a or c we both get points	A	if red picks c we both get 3 points	A	if red picks a we both get 3 points	A	if red picks b we both get 3 points	A	if red picks b or c we both get lots of points
2011-12-01 06:21:36	36	1	4a	Rotated	11,1,8,9,2,10,3,6,13,14,7,4,5,12	A	it's fair	A	it has the 3,3 in it	B	it has the highest values	A	It has the highest point value	A	I think red will choose C	A	It has the most points in	A	I think Red will choose C	B	I think red will choose B and it has the highest scores	A	it's the row with the highest points	B	I think red will choose A	A	I think red will choose A	A	It has the most points in for me	C	I think red will choose A	A	It has the most points in for me
2011-12-01 06:37:26	19	1	4a	Rotated	11,1,8,9,2,10,3,6,13,14,7,4,5,12	B	Under this situation choosing B is unwise as if either one of us choose B while the other doesnt, we both will get nothing. And according to game theory, always choose the option that benefits yourself the most, therefore C.	A	If Red chooses B, we can maximise the output.	B	I choose A because I can get nothing only if Red chooses B	A	This benefits me the most	A	I will only get nothing for B if Red chooses A	A	A is the least possible option for both of us since it is the one that payoff the least	A	I believe Red will choose C since he/she would realize that's the greatest output we can get	B	The highest chance I can win in this case	A	Red will not choose A under rational thinking, therefore A becomes the best option for me	C	Either I win or we both lose	A	B is the irrational option for Red since that's the worst outcome for he/she, therefore he/she would most likely go for A/C, in this case choosing C for myself will give me the greatest chance to win more	A	Since A will give Red the best output, choosing B for me will be the most logical option	C	I will not lose all in this case since I dont think B is a wise choice for Red	A	since A is the only option that Red will not get anything, therefore A is the safest option for me
2011-11-25 09:23:02	19	2	4b	Rotated	12,5,4,7,14,13,6,3,10,2,9,8,1,11,	B	Better likelyhood of payoff	A	Equal payoff	A	Equal payoff	A	Better payoff	A	Payoff regardless	A	Likelyhood better for bigger payoff	A	We should both want to get high payoffs	A	Logical that we both want points	A	higher possibility to score	B	high payoffs for both	A	We will both get high payoffs	A	Highest payoffs	A	We both get high payoffs	A	Highest payoffs
2011-11-25 09:21:36	19	2	4b	Rotated	12,5,4,7,14,13,6,3,10,2,9,8,1,11,	B	most points to gain	B	highest profit	B	highest profit	A	highest profit	A	highest profit	A	Highest profit	B	Equal and highest profit	A	equal profit	B	most probable that the other participants will pick this one	B	Highest profit	A	Equal profit for both players	C	highest profit for both parts	A	Highest profit for both parts	C	It seems most profiteable for both parts
2011-11-25 09:23:02	19	2	4b	Rotated	12,5,4,7,14,13,6,3,10,2,9,8,1,11,	C	RED IS LIKELY TO PICK C	B	I WOULD LIKE TO RECIEVE 4	C	I HOPE RED WILL CHOOSE C	A	I WOULD LIKE 5	B	RED WILL BE LIKELY TO CHOOSE C	B	I HOPE THAT RED WILL CHOOSE C	A	IF RED CHOOSES C I WILL GET THE HIGHEST COMPARED TO OTHER OPTIONS	A	THERE IS A CHANCE WE WILL GET PAYED EQUALLY	A	THIS HAS THE HIGHERST AMOUTNS COMPARED TO THE OTHER OPTIONS	A	IF RED CHOOSES C WE BOTHE GET HIGH AMOUNTS	B	THE REWARS ARE HIGHER FOR TWO OPTIONS	A	WE WILL BOTH GET EQUAL AMOUNTS WIN WIN SITUATION	C	I WOULD LIKE TO RECIEVE THE HIGHEST AMOUNT THIS TIME	A	RED WILL PRBABLY CHOOSE THE HIGHEST AMOUNT
2011-11-25 09:23:02	19	1	4b	Rotated	12,5,4,7,14,13,6,3,10,2,9,8,1,11,	A	Equal share for each participant	C	Equal share for each participant	C	Highest amount possible	A	I want to try and get the highest amount this time	A	equal share for both of us	B	High amount for me and other participant	A	Highest amount for both me and other possible	A	Other person most likley to pick this as we both get only 1 off the highest amount possible	C	High outcome for both participants	A	High outcomne for both participants	A	Give both me and the other particiant an equal share	A	I thought i would try to be greedy and try to pick the highest amount	A	Good amount for both me and the other participant	C	I wanted the maximum amount possible on the first question
2011-11-25 09:21:36	19	2	4b	Rotated	12,5,4,7,14,13,6,3,10,2,9,8,1,11,	B	likelihood higher for more points	A	more of a chance to get more points for both of us	B	more likely to get higher amount of points	A	more likely i will get more points	A	i get more points	A	equal amount of points for both of us	A	equal amount of points	A	equal amount of points	C	the other perticipant can have more points	B	so we can get equal amounts	A	we get equal amounts	A	i will get more points	B	i get more points	A	both get the same aount
2011-12-01 09:27:21	20	1	4b	Rotated	12,5,4,7,14,13,6,3,10,2,9,8,1,11,	C	highest average payout for partner is C; choosing A will give maximum payout.	A	C is highest cumulative payout.	C	partner should choose C (highest average payout); in this case B gives maximum payout.	A	choice A payouts of 9 and 4; choice B payouts of 6 and 9; choice B has higher average.	A	B gives highest cumulative payout if partner is logical.	A	for choice C potential payouts are 9 and 6, for choice B they are 4 and 9 so higher average for choice C	A	highest cumulative payout if partner is logical.	A	highest cumulative payout if partner is logical.	A	small chance for partner to pick A (low payouts), so they must choose B or C which gives good payoff if my choice is A.	B	partner will most probably go for A. choice of C to maximise payoff.	A	highest cumulative payoff	B	most likely for partner to choose B, if still chooses C then still get decent payoff	B	B has the highest cumulative payoff.	C	b is low payout throughout A is risky
2011-12-01 09:25:55	22	2	4b	Rotated	12,5,4,7,14,13,6,3,10,2,9,8,1,11,	B	The red will not choose B	B	The Red will not choose C,	B	The Red will not choose B	B	A &B is good for me, A & C is good for the Red	C	Expect Red will choose C	A	Comparing B and C, C is higher	A	Red will not choose A or B	B	Not the highest but the medium risky one with medium payoff	A	Expect the Red will not choose A	B	red will not choose B	A	fair for us	A	not the best but not the worst	A	we can get the same	A	optimal choice for both of us
2011-12-01 09:30:14	22	2	4b	Rotated	12,5,4,7,14,13,6,3,10,2,9,8,1,11,	B	red hardly choose b	A	red rarely choose c	B	red tend to think i wont choose c	A	red wont opt b	A	red tends to opt c	A	big profit for both	A	both are maximize payoffs	B	max benefit	C	both profit	C	red is likely to choose a or b	A	red is likely to choose a	A	red is likely to choose a	A	red is likely to choose c	A	RED is likely to choose b
2011-12-01 09:18:43	53	1	4b	Rotated	12,5,4,7,14,13,6,3,10,2,9,8,1,11,	B	Best odds of our both scoring highly	B	Best odds of our both scoring highly	B	Best odds of my and our both scoring highly	A	Best odds of my scoring highly and our both scoring highly	A	Best odds of my scoring highly and our both scoring highly	A	Best odds of our both scoring highly	A	Best odds of our both scoring highly	B	Best odds of my scoring highly	A	Better odds of our both scoring highly	A	Better odds of our both scoring highly	B	Better odds of our both scoring highly	B	Better odds of our both scoring highly	B	Better odds of our both scoring highly	A	Better odds of our both scoring highly
2011-12-01 09:38:52	21	2	4b	Rotated	12,5,4,7,14,13,6,3,10,2,9,8,1,11,	B	B is not good for both of us, either he choose A or C, I can have a good mark	A	It's unlikely he will choose C	B	I think he will choose either A or C	A	Only if he choose be, or we will both get good marks	A	the marks are higher	A	hope both of us can win	A	want to get 3	B	I hope to get the highest mark	C	I just have the feeling that the other decisioner may choose, so I choose C	A	There is equal opportunity for me to get an 0 no matter which one I choose, so I choose the one that may get me the highest mark	B	The only chance to get the highest mark 5 is to choose A	A	The opportuntiy for both of us to get a higher mark is higher	B	It's likely to get us both a relatively high mark	C	the opportunity to get a high mark is higher, and the opportunity to get 0 is lower
2011-12-01 09:36:00	26	2	4b	Rotated	12,5,4,7,14,13,6,3,10,2,9,8,1,11,	B	(5,4) & (2,2) is better than (1,1) & (4,5)	A	I hope Red can choose B.	B	Both of us has more possibility to get more points.	A	It's impossbile for Red to choose B and for me to choose C. Comparing the rest choices, B is better.	A	The sum is the maxist, and it's equal for both of us.	A	It's impossible for Red to choose A and I won't choose A. Comparing all the B and C, it's better to choose C.	A	It's the best for both of us.	A	All I want it that the sum of our point can be the maxist.	A	A has the most possibility to get a better point for both of us.	B	I guess Red will choose A, so it's better for me to choose C.	A	I hope both of us can get a good point.	A	It seems that Red will choose A because he or she can get a better point only when choose A.	A	I hope Red is not a selfish guy and he or she can choose B. It's the best way to get the maxist point totally.	A	I think Red will choose B.
2011-12-01 09:31:40	22	1	4b	Rotated	12,5,4,7,14,13,6,3,10,2,9,8,1,11,	B	Gives points if they pick A or C.	A	There is little gain in the Red player choosing column C, and row C provides ok points if they pick A or B.	B	A gives at least some points if the Red player picks A or C.	A	Gives ok points if the red player picks A or C.	A	If the Red player is trying to maximise their points, it makes sense for them to pick column C. My choice gives me points even if they pick B.	A	Although smaller win possible than If I chose row B, I still get an ok point score if Red player picks B or C.	A	Row A gives the highest points. As the score in each box is equal for both players, there is no reason why Red player would go for any column other than C.	B	Row B gives me a good outcome if Red player picks either B or C	A	column C provides good rewards for Red player, taking row A also gives me points if Red player chooses column B.	A	There is nothing good for Blue player in column B so I chose a row that maximises the reward in the other 2 columns.	A	There is little reason for Red player to choose column B, so row C has the best chance of me getting points.	A	8 total points in row B for blue player, much more than other rows.	B	If red goes B or Cit works for me. I hope they would be unlikely to go A.	A	Best gain for us both
2011-12-01 09:30:14	22	2	4b	Rotated	12,5,4,7,14,13,6,3,10,2,9,8,1,11,	B	#NULL!	A	#NULL!	C	#NULL!	A	#NULL!	A	#NULL!	A	#NULL!	A	#NULL!	A	#NULL!	A	#NULL!	A	#NULL!	A	#NULL!	A	#NULL!	A	#NULL!	C	#NULL!
2011-12-01 09:21:36	26	2	4b	Rotated	12,5,4,7,14,13,6,3,10,2,9,8,1,11,	B	wants to earn more money	A	neutral	C	wants to earn more money	B	something is better than nothing	A	neutral	A	everyone wants to earn more money	A	neutral - not losing the oppoutunity to earn money	A	same earning	C	assuming other person wants to earn more than me	B	giving partner chance to earn more than me	A	neutral	A	earn some money instead of 0	C	trying to get into the mind of partner	A	highest payoff
2011-12-01 06:20:09	25	2	5a	Rotated	11,1,8,9,2,10,3,6,13,14,7,4,5,12	A	equal	B	no reason	B	We will get equal number	A	equal	C	equal	B	almost equal	B	no reason	B	I would like to get more score	C	I got more score last question, so this time I will get smaller than red	B	almost equal	B	almost equal	C	almost equal	B	almost equal	C	almost equal
2011-12-01 06:25:55	19	2	5a	Rotated	11,1,8,9,2,10,3,6,13,14,7,4,5,12	B	red will choose A or B so we both score	A	red would probably choose C to get maximum points	A	if red chooses C	A	red might choose A to try and get 5 points	A	red and blue are most likely to choose B to get maximum points	A	red probably won't choose C as there aren't many points in that column	A	red would probably choose B as it has the most points	A	red might choose A as it is the logical choice for blue to choose B	A	red could choose C to either get 5 points or 3 points	B	I think red would choose C as it offers the most points	A	B for red and blue offers the most points equally	A	red could either gain 5 points or 3 points by choosing A, as they may think blue has chosen A to gain 4 points or 2 points	A	red might choose C to gain 3 points for both	A	I think red would either choose A or C to gain 5 or 3 points
2011-12-01 06:30:14	39	1	5a	Rotated	11,1,8,9,2,10,3,6,13,14,7,4,5,12	C	to get more socre	A	has more socres	B	I think it has more scores as well	A	It has more value	A	Red and I chose the same	B	Red might choose the same	A	there will be same point either Red and I	A	I might get 3 points here with Red	A	there will be no big differences between us	A	there will be no big difference between us again	A	same as if Red chooses this	A	same as Red	C	hight socre here	A	High score here
2011-12-01 06:28:48	19	2	5a	Rotated	11,1,8,9,2,10,3,6,13,14,7,4,5,12	C	it will get the most if red then chooses their highest scoring one	A	the highest one were we both get points, if they choose c	A	equal amount of points won	B	red will most likely pick A, giving me 4 or 3 points	A	Red will choose B as they get the highest amount of point if I pick A or B	A	they wont pick c, so if they choose a or b i get 3 or 4 points	A	highest points for both of us	A	only other option to get higher is relying on me choosing C	A	highest equal points	A	least risk of getting nothing	A	highest equal points	A	highest equal points	A	highest equal points	A	safest choice
2011-12-01 06:30:14	19	1	5a	Rotated	11,1,8,9,2,10,3,6,13,14,7,4,5,12	B	greatest chance of payout with most points	B	fairest payout for both, maximising score	B	best shared probability of payout	C	red is likely to choose this grid	A	both likely to choose	B	red is more likely to go for A, if i choose A and they choose c iwe both loose, we both get money this way	A	highest payout	C	best range of payouts, less 0 payouts	A	red is likely to choose A or C , results in good payout either way	A	red likely to choose c, still get 3 points each	B	red likely to choose C , both get same payout, fairer on both parties	A	c looks the best option, red may also choose c meaning i get 5 points, why not gamble now and then..	B	best range of payouts with least 0's	A	hopefully red picks A as well
2011-12-01 06:27:21	18	2	5a	Rotated	11,1,8,9,2,10,3,6,13,14,7,4,5,12	B	Higher outcomes for both of us	B	Highest chance of us both getting good amounts	B	Highest chance of me getting a good sum, and they will be better off this way	A	offering best money for both	A	Seems the fairest	A	Better chance of higher payout	A	Same chance of getting 0, if we get a payout, will be the highest one.	B	Better payoff	A	Best chance of high score for both of us	A	Best outcomes for both of us	B	Best outcomes for both	A	Best outcome for me and they still get points	B	2/3 chance of getting decent points for both of us	A	Good chance of good payoff for both
2011-12-01 06:28:48	51	2	5a	Rotated	11,1,8,9,2,10,3,6,13,14,7,4,5,12	C	Both get good return	A	Good return for both participants	B	Looks most likely best option for me!	B	As previous answer; not sure whether this is a better approach!	A	Back to first impressions on grid format rather than written examples below	C	Grid again; expecting Red to be more selfish than me...	B	Looks too simple!	A	Best for my points, and payout at the end (I think!)	A	Looks best overall for both	B	Hoping Red will not be too selfish!	A	Best for both?	A	I think (hope) Red predicts this answer of mine	A	Best for both?	A	Slightly more for Red but would be good for us both
2011-12-01 06:30:14	24	2	5a	Rotated	11,1,8,9,2,10,3,6,13,14,7,4,5,12	A	Because it's the highest equal amount between the two of us.	A	hoping that red would pick C so we can maximize the chance	A	hoping red chooses C we'll get an even amount	A	Hoping Red chooses A we'll get the highest equal split	A	Hoping Red chooses B we'll get the highest equal share	A	Hoping Red chooses B we'll get the highest equal amount	A	Hoping Red chooses B we'll get the highest equal amount	A	Hoping Red chooses A we'll get the highest equal amount	A	Hoping Red chooses C we'll get the highest equal amount	A	Hoping Red chooses C we'll get the highest equal split	A	Hoping Red chooses B we'll get the highest equal split	A	Hoping Red chooses A we'll get the highest equal split	A	Hoping Red chooses C we'll get the highest equal split	A	Hoping Red chooses C we'll get the highest equal split
2011-12-01 06:23:02	32	2	5a	Rotated	11,1,8,9,2,10,3,6,13,14,7,4,5,12	B	because we both get some-thing in 2 out of the 3 choices	B	because this seems to be more of an even split	B	because this seems to be more evenly split	A	because this seems to be more evenly split	B	because the ammounts seem higher	A	because this seems to be more evenly split	A	because there is a higher amount in this one	C	seems more fair	A	fairer with higher ammounts	A	more chance for both to win	A	undecided	B	more chances to win	B	more chances to win overall	A	because this seems to be more evenly split
2011-12-01 06:30:14	19	2	5a	Rotated	11,1,8,9,2,10,3,6,13,14,7,4,5,12	B	Presents a relatively fair payout to both decision makers	B	Relatively fair - we both stand the same chance of getting something	B	Seems like the fairest option	B	Random choice between rows B and C	A	I believe the red decision maker will choose B	A	Fair option, hoping that red decision maker will also choose A	A	Seems like the most obvious and rewarding option	B	Assuming that other decision maker is trying to maximise rewards and will choose B, in which case C provides fairest outcome and best for me	A	Offers greatest reward to me	A	Offers potential for either of us to recieve high reward	A	Assuming other participant will try and maximise own reward	B	Assume other participant will choose line B as it always offers a reward	B	Hoping participant will choose A	C	Seems most logical that other decision maker will choose option C
2011-12-01 09:34:33	22	2	5b	Rotated	12,5,4,7,14,13,6,3,10,2,9,8,1,11,	B	But sometimes I want to get 5.	A	3,3 is my favorite.	B	Choose A, red decision maker!	A	At least, the other decision could make a 3.	A	I just love 3,3.	A	I could still get a 3.	A	This is obviously the most beneficial choice we could make in this grid.	A	Seems to be the most reasonable.	A	I would either get 5 or at least 3.	B	At least, I wouldn't get the chance to get a 0 like if I had chosen C because the other decision maker woudn't choose to get a 0, I hope.	A	Again, we both could get 3.	A	Like the former grid, it seems to be the most fair choice, since we could both get 3 which is above half (2.5).	A	B seems to be the most fair choice.	A	If the Red decision maker chose A, I would still be able to get 4, even though it's not the highest points I could get.
2011-12-01 09:23:02	22	1	5b	Rotated	12,5,4,7,14,13,6,3,10,2,9,8,1,11,	A	c is too risky, hope they are greedy	B	Share the profits with red, best compromise	B	hope red chooses A	A	Red wont choose B, so choosing B get me the highest scores	A	good compromise for both players	A	Red will choose A so I get 3 instead of 2	A	highest amount for both of us	B	highest on avereage for me	C	Compromise to let red win more	A	Highest wins for both players	B	highest wins for both	A	big win for me	A	highest average points for both	A	Maximum average point for both players
2011-12-01 09:37:26	22	2	5b	Rotated	12,5,4,7,14,13,6,3,10,2,9,8,1,11,	C	they wil pick A or B	A	they wont pick A	B	they are most likely to pick A or B	A	they wil choose A or C. better for me	A	they are mostly likely to pick B, A is best for me if they do that	B	they will choose A or B which is ok for me	A	best for both	A	they wil probably choose A snce they kno i wont choose A	A	they are likely to pick A or C. C is better pay off scheme for me	B	if they choose best for them (c) i get a good enough pay off	A	if red chooses C i get best pay off	A	if red chooses best for the, i get a better pay off	A	good for both	A	Red will choose A, its best for me if they do that
2011-12-01 09:36:00	22	2	5b	Rotated	12,5,4,7,14,13,6,3,10,2,9,8,1,11,	B	red decision maker would not choose C and I would not choose B as we may end up with nothing easily. so I would just choose C to maximise my point	A	I would assume red decision maker indifferent between B and C. so I would choose A to guarntee my point	B	he would not choose C as he could end up with nothing quite easily. So i should choose either A or B to get our point. If I choose B and so does he, we could end up with 2 which would be better than just getting 1 point if we both choose A.	A	red decision maker would not choose B as he would get low points and may be nothing easily. we can both better off if I choose either B or C.	A	he would choose B as he can maximise his points. Then I should choose B to get 3 points.	A	he would not choose C as he could end up with nothing easily. So i would just choose between A and C.	A	surely he would choose B so I would choose C so we can get the maximum point.	B	he would not choose A as he would end up with nothing quite easily. I should just choose to C to increase my probability to at least get something	A	both of us would not choose B as we could end up with nothing quite easily. So he must choose A or C, for this case i could get something if I choose C.	B	I guess red decision maker would choose A or C as at least he could get 2. So I choose B as I can get as least 2 as well.	A	the red decision maker would not choose A as he would only get 1. If I choose B, i woudl get 3 and 4 if the red decision maker choose B or C.	B	Its really depends whether the Red decision maker is risk adverse or not. If I choose B i would surely get some points but i would end up with 1 point only when i could actually get more. I would just assume that the red decision maker would choose B as he is risk adverse then to choose B i would get 4.	C	the red deicision maker would not choose C as eh would only get 3 only if i choose B and get nothing if I choose A and C. So he would indifferent between A and B. For both columns, I can at least get something if I choose C.	C	i assumed that red decision maker would choose C as he may get 3 or 4 if he choose C. Then i should choose B to maximise what i will get.
2011-12-01 09:17:16	20	1	5b	Rotated	12,5,4,7,14,13,6,3,10,2,9,8,1,11,	B	Average points,	B	high likelihood of points	B	highest average points	A	Favourable outcome	A	being fair	A	chance for maximum points	B	Average points, perhaps a trick question	C	each decision will get you points	A	chances of getting points are high	A	aiming for maximum points	B	Hoping the Red decision maker wants maximum points	C	average outcome	B	A seems only fair	A	Highest outcome to receive maximum points
